# Supplementary material for: Identification of Atrial Transmural Conduction Inhomogeneity Using Unipolar Electrogram Morphology
Source: J Clin Med. 2024 Feb 9;13(4):1015. doi: 10.3390/jcm13041015 (PMC10889286; doi:10.3390/jcm13041015)
Supplement: Supplementary file 1 [file jcm-13-01015-s001.zip]

Archive with 1 entries (1 files):
- jcm-2824398-supplementary.pdf
